# Supplementary material for: Amphicrine carcinoma of the stomach and intestine: a clinicopathologic and pan-cancer transcriptome analysis of a distinct entity
Source: Cancer Cell Int. 2019 Nov 21;19:310. doi: 10.1186/s12935-019-1031-7 (PMC6873408; doi:10.1186/s12935-019-1031-7)
Supplement: Supplementary file 1 — Additional file 1: Table S1. Enriched KEGG pathways of 18 genes within network (p value <0.05). [file 12935_2019_1031_MOESM1_ESM.xls]

## Sheet: 0 networkanalyst_enrichment_4
Table S1. Enriched KEGG pathways of 18 genes within network (p value <0.05)
Pathway	Genes	P Value
Signaling pathways regulating pluripotency of stem cells	CTNNB1 SMAD3 ID4 ISL1	2.99e-05
TGF-beta signaling pathway	SMAD3 ID4 SP1	0.000251
Pathways in cancer	CTNNB1 HIF1A SMAD3 SP1 VEGFA	0.000483
Kaposi's sarcoma-associated herpesvirus infection	CTNNB1 HIF1A VEGFA	0.00196
Proteoglycans in cancer	CTNNB1 HIF1A VEGFA	0.00244
Mitophagy - animal	HIF1A SP1	0.00364
Renal cell carcinoma	HIF1A VEGFA	0.00409
Adherens junction	CTNNB1 SMAD3	0.00445
Pancreatic cancer	SMAD3 VEGFA	0.00482
Colorectal cancer	CTNNB1 SMAD3	0.00629
Choline metabolism in cancer	HIF1A SP1	0.00827
HIF-1 signaling pathway	HIF1A VEGFA	0.00843
AGE-RAGE signaling pathway in diabetic complications	SMAD3 VEGFA	0.00843
Th17 cell differentiation	HIF1A SMAD3	0.00961
Thyroid hormone signaling pathway	CTNNB1 HIF1A	0.0112
Fluid shear stress and atherosclerosis	CTNNB1 VEGFA	0.0158
Breast cancer	CTNNB1 SP1	0.0176
Hippo signaling pathway	CTNNB1 SMAD3	0.0192
Wnt signaling pathway	CTNNB1 SMAD3	0.0202
Focal adhesion	CTNNB1 VEGFA	0.0311
Rap1 signaling pathway	CTNNB1 VEGFA	0.0331
